# Supplementary material for: Skin grafting while preconditioning with microaxial flow pump: case report of a successful bridge to candidacy approach
Source: Eur Heart J Case Rep. 2026 Mar 9;10(3):ytag137. doi: 10.1093/ehjcr/ytag137 (PMC13007766; doi:10.1093/ehjcr/ytag137)
Supplement: ytag137_Supplementary_Data [file ytag137_supplementary_data.zip]

Archive with 3 entries (3 files):
- Supplement_1.pdf
- Supplement_2.pdf
- Video 1.mp4
